# Supplementary material for: “It’s a last straw situation”; Overdose response and preferences for seeking support from emergency services during overdose in rural Ohio
Source: PLoS One. 2026 Jan 16;21(1):e0338689. doi: 10.1371/journal.pone.0338689 (PMC12810844; doi:10.1371/journal.pone.0338689)
Supplement: S1 Data — (XLSX) [file pone.0338689.s001.xlsx]

## Sheet: Excerpts and Themes
Participant ID	Personal Experience with Overdose	Second Discussed Personal Experience with Overdose	Experience Having Witnessed Overdose	Second Witnessed Overdose	Personal Encounters with First Responders	Personal Encounters with First Responders, II	Perception of First Responders	Perceptions of First Responders, II	Perception of Calling 911 During Overdose, I	Perception of Calling 911 During Overdose, II	Would not Call 911 (General)	Fear, Negative Attitudes Towards Calling 9-1-1,First Responders	Perception of Calling 911 (General)
Participant A	NA	NA	I: Okay, um, can you tell me about your most significant experience with someone else overdosing?P: Um, yeah, the most recent one was there at the speedway gas station, um, I went inside to go pay for gas, come back out, my boyfriend was out in the seat beside me, well in the passenger seat and I didn't have any Nar- I didn't have any Narcan on me, so I had to call 911 and um, come to find out I …	NA	I: Um, do you, do you know about Ohio's laws related to possession of drug paraphernalia? P: Yeah, it's not good. I: Not good, have you had any experiences related to these laws? P: Well, we got pulled over one time. I: Okay, can you tell me about that experience? P: They didn't catch me. I: They didn't catch you, ok, how did they treat you? P: Like teenagers, like shit...	Na	how, um, has the area changed while you lived there? P: I don’t know. I: Um, do you think that there’s been... P: [unclear] I: What did you say? P: More drug use. I: So, um, do you think that there's been a change in the number of people using or what drugs... P: [unclear] I: [unclear] any changes in the types of drugs that are being used? P: I don’t know the names of them, but I know they use so…	I: No, ok, so now I'd like to ask you some questions about your interactions with police, um, can you tell me what you think about your interactions with police, generally? P: Um, I don't have any problem with them. I: Ok. P: My grandmother has, but I don’t.	NA	NA	NA	NA	I: No, ok, have you ever- do you feel comfortable calling the police for help if you need them? P: Yeah.
Participant B	I use to overdose all the time but my boyfriend is- always used to bringing back but I haven't overdosed in a couple of years now but he- I used to overdose like, all the time.	I: I gotcha, um, when you have overdosed in the past was EMS or 911 ever called? P: Yeah, a couple times, um, like oh my, um, probably 27th birthday, like I went to a friend of mines house, she wasn't home, I don't know how somebody found out and how my boyfriend found me because he didn't even know where I was at but he called my phone and somebody found me in there on the floor and they answere…	Yes	NA	NA	NA	NA	NA	I: So, did you call EMS or 911 for...? P: No, I try not to do that because they will put you in jail for overdosing, now. I try not to call, yeah, I try not to call 911. I haven't- I haven't personally ever had to cause I'll work on them until I get them breathing. Now, there’s a time I couldn't get them breathing because my boyfriend, we know how to do, like the chest compressions, CPR and stuff…	NA	NA	NA	NA
Participant C	was EMS or 911 called? P: No. I: Would you have wanted EMS or 911 to be called? Or how do you feel- No? P: no. I: Would you be able to tell me why? P: Just because like if the Narcan like worked, then I really wouldn't want to involve um, like, the hospital or anything like that, or any kind of government um, anything because the Narcan that I had worked or whatever. If it hadn't, I would I would…	NA	P: I was at a friend's house and Uh, her nephew had done some fentanyl I guess and they overdosed. And we had to use like three narcans [I: But] the ambulance wasn't called or anything. I: Okay, the third- the third Narcan brought him back though. P: Yeah. I: Okay. Um, and uh, I guess ideally, obviously, the Narcan would bring someone back during um- during an overdose. If it didn't, how would yo…	NA	NA	NA	NA	NA	I: Would you have wanted EMS or 911 to be called? Or how do you feel- No? P: no. I: Would you be able to tell me why? P: Just because like if the Narcan like worked, then I really wouldn't want to involve um, like, the hospital or anything like that, or any kind of government um, anything because the Narcan that I had worked or whatever. If it hadn't, I would I would want them to have to have cal…	NA	NA	NA	NA
Participant D	I: Uhh, what did your friend respond? How did they respond? P: Uhh, she seen that I was not breathing, and she gave me NARCAN. I: Okay. Was the EMS or 911 called? P: No. I: ‘Kay, so she did NARCAN you. How many doses did she use? P: One. I: One? Okay, then that immediately brought you back? P: Yes. I: Okay, that’s good, great. Uhh, were you taken to the hospital? P: No.	Yes	P: I was at their house. I: And was there anybody else with you? P: There was five or six other people that acted like idiots. I: Okay. What did they, what did uhh, the people do? P: Well, one screamed, ‘oh my God, were going to jail!’ and another screamed ‘I think he’s dead!’. And I took immediate response where I’ve been a healthcare worker and immediately tried to resuscitate them. I: ‘Kay. Ho…	NA	NA	NA	NA	NA	NA	NA	NA	NA	NA
Participant E	NA	NA	I’ve seen a person across the street and uh, [Person in background: my sister] my wife’s sister actually, uh, upstairs, she ODed (overdosed) and my wife had to revive her. [I: Okay. Okay.] [inaudible person in background] I: And could you maybe walk me through that day, the overdose, um, who were you with like- um, and where were you, and um, was the, was 911 called, things, things kind of like t…	She went upstairs and actually that guy in the [hood tube?] was high too [I: Mm.] and they told my wife [laughs] she was laying on the floor, dead, her sister was. [I: Oh my God.] crazy, man and um, they act like they called 911, and lo and behold, it took my wife 20 minutes, man, and 10 nasal sprays of Narcan [I: Wow.] and uh, CPR and chest compressions to bring her back [I: Uh.] and uh, she was…	NA	NA	NA	NA	NA	NA	NA	" they act like they called 911, and lo and behold, it took my wife 20 minutes, man, and 10 nasal sprays of Narcan [I: Wow.] and uh, CPR and chest compressions to bring her back [I: Uh.] and uh, she was purple, like [I: Wow.] it took every breath my wife had, she was exhausted. [I: Mm. Mm.] like from doing CPR and breathing for her and “Narcaning” her [I: Right. Wow.] and then, [laughs] you know,…	NA
Participant F	I: Okay. Umm, where were you at when this happened? P: Home. I: And who was with you? P: Umm, my fiancé’s grandmother. I: Mm..kay. And what did she do when you overdosed? [11:21] P: Had to call the squad. I: Okay. And, umm, mm..kay. Were you taken to the hospital? P: No, I was just NARCAN’d at home. I: Okay, so they did use the NARCAN, okay. And that was by the EMS personnel? P: Yes.	NA	P: It was my cousin and like I didn’t even know he was using again. He had been clean and we kind of just found him passed out in a bedroom. I: Okay, and was that at your home or his home? P: It was at another cousin’s house, actually. I: Okay. What did people do then, when he was found? P: Umm, I had to NARCAN him and do CPR. I: Okay. Did you call the EMS or 911? P: Yeah. I: And was he taken to …	NA	P: Umm, I’m more apt to want to be by myself and stay away from all of it now. I: Okay. P: Than to be right there in it. I: Okay. Did you notice any difference in the EMS response or anything? P: They’re more rude. I: Really? P: Yes... They treat addicts as if they’re nothin’. I: Okay. Like what did they do that made you feel that way? P: They’re just, just the way they talk to you-- I: Uh..huh. …	NA	NA	NA	NA	NA	NA	NA	NA
Participant G	P: Yes, I’ve probably overdosed maybe seven, eight times in the pandemic. I: Okay, here in the last few months then, okay. Umm, tell me about your most recent time that you overdosed. What drug were you using that day? P: Heroin. I: Was there anything different about your drug use? P: Yes, I, ‘cause you don’t know like, I barely even done a crumb and I overdosed in my room. My friend thought I wa…	I: --Okay. Uhh, your most recent overdose, did they use NARCAN on you? P: Yes, I was hit five times. I: Oh, wow. Were you taken to the hospital after that, or did you go? P: I walked right out of the hospital as soon as they got me up there. I walked right back to town. I: Okay. Who took you out there, the people that found you and used NARCAN? P: No, the squad came-- I: Oh, okay, they did call t…	P: I was just right down the street at my friend’s house and we went to the bathroom. I worked me up a shot of dope and I forgot all about I do heroin, and he don’t. And when I worked his uhh, ice up in it, it was my can and I forgot to rinse it out and I killed him-- I: Okay. P: --I had to throw him in the shower with cold water, shock him back to life while I was giving him CPR, mouth to mouth-…	NA	P: --cops showed up. So that’s why we don’t call the squad, because cops show up and if you don’t go to the hospital, you go to jail. I: Okay. So, the EMS was called and the cops showed up and you got the option of going to the hospital, is that correct? P: Yes. I: Okay. When they took you to the hospital, did you go in? P: Yes, I go, as far as I go. I go in, see if I can get a ride, if I can’t g…	NA	NA	NA	NA	NA	NA	NA	NA

## Sheet: Summarized
Participant ID	personal od	911 called	Witnessed	911 Witnessed	Pref for Calling
Participant A	Not Mentioned		Yes	Yes	Prefer Yes
Participant B	Yes	Mixed experiences	Yes	No	Prefer No
Participant C	Yes	No	Yes	No	Prefer No
Participant D	Yes	No	Yes	No	Not Stated
Participant E	Not Mentioned	Not Relevant	Yes	Mixed experiences	Not Stated
Participant F	Yes	Yes	Yes	Yes	Not Stated
Participant G	Yes	Mixed experiences	Yes	No	Prefer No
